# Supplementary material for: Pseudocin 196, a novel lantibiotic produced by Bifidobacterium pseudocatenulatum elicits antimicrobial activity against clinically relevant pathogens
Source: Gut Microbes. 2024 Aug 6;16(1):2387139. doi: 10.1080/19490976.2024.2387139 (PMC11305057; doi:10.1080/19490976.2024.2387139)
Supplement: Supplemental Material [file KGMI_A_2387139_SM9772.zip]

Archive with 2 entries (2 files):
- Supplementary material.docx
- Supplementary table_all strains tested.xlsx
