# Supplementary material for: Pseudocin 196, a novel lantibiotic produced by Bifidobacterium pseudocatenulatum elicits antimicrobial activity against clinically relevant pathogens
Source: Gut Microbes. 2024 Aug 6;16(1):2387139. doi: 10.1080/19490976.2024.2387139 (PMC11305057; doi:10.1080/19490976.2024.2387139)
Supplement: Supplemental Material [file KGMI_A_2387139_SM9772.zip › Supplementary table_all strains tested.xlsx]

## Sheet: BAGEL-hits-classes
Strain	Species	Isolated from	Predicted bacteriocin cluster 1	Predicted bacteriocin cluster 2	Predicted bacteriocin cluster 3	Predicted bacteriocin cluster 4	Well difussion assay	L. cremoris HP	L. innocua	S. aureus	P. auroginosa	Strep. agalactiae	Strep. dysgalactiae	E. faecalis	Overlay assay	L. cremoris HP	L. innocua	S. aureus	P. auroginosa	Strep. agalactiae	E. faecalis
MB0012	B. longum subsp. infantis	infant feces	147.1;Circularin_A	193.1;Nai_112			Tested	0	0	0	0	0	0	0	Tested	0	0	0	0	0	0
MB0027	B. dentium	infant feces	186.2;Propionicin_SM1				Tested	0	0	0	0	0	0	0	Tested	0	0	0	0	0	0
MB0036	B. longum subsp. infantis	infant feces	63.1;Michiganin-A	186.2;Propionicin_SM1	161.1;Flavucin		Tested	0	0	0	0	0	0	0	Tested	0	0	0	0	0	0
MB0044	B. longum subsp. longum	infant feces	7.1;BLD_1648				Tested	0	0	0	0	0	0	0	Tested	0	0	0	0	0	0
MB0055	B. dentium	infant feces	186.2;Propionicin_SM1				Tested	0	0	0	0	0	0	0	Tested	0	0	0	0	0	0
MB0060	B. longum subsp. infantis	infant feces	186.2;Propionicin_SM1	161.1;Flavucin	63.1;Michiganin-A		Tested	0	0	0	0	0	0	0	Tested	0	0	0	0	0	0
MB0076	B. dentium	infant feces	186.2;Propionicin_SM1				Tested	0	0	0	0	0	0	0	Tested	0	0	0	0	0	0
MB0084	B. longum subsp. infantis	infant feces	186.2;Propionicin_SM1	161.1;Flavucin	63.1;Michiganin-A		Tested	0	0	0	0	0	0	0	Tested	0	0	0	0	0	0
MB0116	B. dentium	infant feces	186.2;Propionicin_SM1				Tested	0	0	0	0	0	0	0	Tested	0	0	0	0	0	0
MB0145	B.dentium	infant feces	186.2;Propionicin_SM1				Tested	0	0	0	0	0	0	0	Tested	0	0	0	0	0	0
MB0147	B. longum subsp. longum	infant feces	186.2;Propionicin_SM1				Tested	0	0	0	0	0	0	0	Tested	0	0	0	0	0	0
MB0148	B. dentium	infant feces	186.2;Propionicin_SM1				Tested	0	0	0	0	0	0	0	Tested	0	0	0	0	0	0
MB0185	B. dentium	infant feces	186.2;Propionicin_SM1	186.2;Propionicin_SM1			Tested	0	0	0	0	0	0	0	Tested	0	0	0	0	0	0
MB0224	B. dentium	infant feces	186.2;Propionicin_SM1				Tested	0	0	0	0	0	0	0	Tested	0	0	0	0	0	0
MB0225	B. longum subsp. longum	infant feces	7.1;BLD_1648				Tested	0	0	0	0	0	0	0	Tested	0	0	0	0	0	0
MB0233	B. breve	infant feces	161.1;Flavucin	186.2;Propionicin_SM1			Tested	0	0	0	0	0	0	0	Tested	0	0	0	0	0	0
MB0238	B. dentium	infant feces	186.2;Propionicin_SM1				Tested	0	0	0	0	0	0	0	Tested	0	0	0	0	0	0
MB0246	B. adolescentis	infant feces	186.2;Propionicin_SM1				Tested	0	0	0	0	0	0	0	Tested	0	0	0	0	0	0
MB0252	B. longum subsp. longum	infant feces	7.1;BLD_1648				Tested	0	0	0	0	0	0	0	Tested	0	0	0	0	0	0
MB0308	B. longum subsp. longum	infant feces	7.1;BLD_1648				Tested	0	0	0	0	0	0	0	Tested	0	0	0	0	0	0
MB0310	B. longum subsp. longum	infant feces	7.1;BLD_1648				Tested	0	0	0	0	0	0	0	Tested	0	0	0	0	0	0
MB0372	B. dentium	Infant	186.2;Propionicin_SM1				Not tested	N/A	N/A	N/A	N/A	N/A	N/A	N/A	Not tested	N/A	N/A	N/A	N/A	N/A	N/A
MB0379	B. scardovii	Infant	186.2;Propionicin_SM1				Tested	0	0	0	0	0	0	0	Tested	0	0	0	0	0	0
MB0385	B. dentium	Infant	186.2;Propionicin_SM1				Tested	0	0	0	0	0	0	0	Tested	0	0	0	0	0	0
MB0388	B. dentium	Infant	186.2;Propionicin_SM1				Tested	0	0	0	0	0	0	0	Tested	0	0	0	0	0	0
MB0395	B. breve	Infant	161.1;Flavucin	186.2;Propionicin_SM1			Not tested	N/A	N/A	N/A	N/A	N/A	N/A	N/A	Not tested	N/A	N/A	N/A	N/A	N/A	N/A
MB0405	B. longum	Infant	186.2;Propionicin_SM1				Tested	0	0	0	0	0	0	0	Tested	0	0	0	0	0	0
MB0415	B. infantis	Infant	7.1;BLD_1648	186.2;Propionicin_SM1	37.1;Geobacillin_I_like	147.1;Circularin_A	Tested	0	0	0	0	0	0	0	Tested	0	0	0	0	0	0
MB0435	B. longum	Infant	7.1;BLD_1648				Tested	0	0	0	0	0	0	0	Tested	0	0	0	0	0	0
MB0449	B. longum	Infant	186.2;Propionicin_SM1				Tested	0	0	0	0	0	0	0	Tested	0	0	0	0	0	0
MB0454	B. dentium	Infant	186.2;Propionicin_SM1				Tested	0	0	0	0	0	0	0	Tested	0	0	0	0	0	0
MB0470	B. infantis	Infant	63.1;Michiganin-A				Tested	0	0	0	0	0	0	0	Tested	0	0	0	0	0	0
MB0472	B. longum	Infant	7.1;BLD_1648				Not tested	N/A	N/A	N/A	N/A	N/A	N/A	N/A	Not tested	N/A	N/A	N/A	N/A	N/A	N/A
MB0477	B. dentium	Infant	186.2;Propionicin_SM1				Tested	0	0	0	0	0	0	0	Tested	0	0	0	0	0	0
MB0484	B. longum	Infant	186.2;Propionicin_SM1				Tested	0	0	0	0	0	0	0	Tested	0	0	0	0	0	0
MB0495	B. dentium	Infant	186.2;Propionicin_SM1				Tested	0	0	0	0	0	0	0	Tested	0	0	0	0	0	0
MB0498	B. infantis	Infant	186.2;Propionicin_SM1	161.1;Flavucin	63.1;Michiganin-A		Tested	0	0	0	0	0	0	0	Tested	0	0	0	0	0	0
MB0501	B. infantis	Infant	63.1;Michiganin-A				Tested	0	0	0	0	0	0	0	Tested	0	0	0	0	0	0
MM0002	B. adolescentis	Mother feces	186.2;Propionicin_SM1				Tested	0	0	0	0	0	0	0	Tested	0	0	0	0	0	0
MM0011	B. adolescentis	Mother feces	186.2;Propionicin_SM1				Tested	0	0	0	0	0	0	0	Tested	0	0	0	0	0	0
MM0023	B.dentium	Mother feces	186.2;Propionicin_SM1				Tested	0	0	0	0	0	0	0	Tested	0	0	0	0	0	0
MM0048	B.dentium	Mother feces	186.2;Propionicin_SM1	147.1;Circularin_A			Tested	0	0	0	0	0	0	0	Tested	0	0	0	0	0	0
MM0074	B. dentium	Mother feces	186.2;Propionicin_SM1				Tested	0	0	0	0	0	0	0	Tested	0	0	0	0	0	0
MM0162	B. adolescentis	Mother feces	186.2;Propionicin_SM1				Tested	0	0	0	0	0	0	0	Tested	0	0	0	0	0	0
MM0176	B. dentium	Mother feces	186.2;Propionicin_SM1				Tested	0	0	0	0	0	0	0	Tested	0	0	0	0	0	0
MM0196	B. pseudocatenulatum	Maternal feces	141.1;Variacin				Tested	1	0	0	0	1	1	0	Tested	1	0	0	0	1	0
MM0204	B. adolescentis	Mother feces	186.2;Propionicin_SM1				Tested	0	0	0	0	0	0	0	Tested	0	0	0	0	0	0
MM0285	B. longum subsp. longum	Mother feces	186.2;Propionicin_SM1				Tested	0	0	0	0	0	0	0	Tested	0	0	0	0	0	0
MM0294	B. longum subsp. longum	Mother feces	7.1;BLD_1648				Tested	0	0	0	0	0	0	0	Tested	0	0	0	0	0	0
MM0307	B. longum subsp. longum	Mother feces	7.1;BLD_1648				Tested	0	0	0	0	0	0	0	Tested	0	0	0	0	0	0
MM0325	B. dentium	Mother feces	186.2;Propionicin_SM1				Tested	0	0	0	0	0	0	0	Tested	0	0	0	0	0	0
MM0336	B. longum subsp. longum	Mother feces	7.1;BLD_1648				Tested	0	0	0	0	0	0	0	Tested	0	0	0	0	0	0
MM0342	B. breve	Mother breast milk	186.2;Propionicin_SM1	161.1;Flavucin			Tested	0	0	0	0	0	0	0	Tested	0	0	0	0	0	0
MM0353	B. longum subsp. infantis	Mother breast milk	63.1;Michiganin-A				Tested	0	0	0	0	0	0	0	Tested	0	0	0	0	0	0
MM0368	B. longum	Mother	186.2;Propionicin_SM1				Tested	0	0	0	0	0	0	0	Tested	0	0	0	0	0	0
MM0386	B. longum	Mother	7.1;BLD_1648				Tested	0	0	0	0	0	0	0	Tested	0	0	0	0	0	0
MM0392	B. longum	Mother	7.1;BLD_1648				Not tested	N/A	N/A	N/A	N/A	N/A	N/A	N/A	Not tested	N/A	N/A	N/A	N/A	N/A	N/A
MM0393	B. breve	Mother	161.1;Flavucin	186.2;Propionicin_SM1			Not tested	N/A	N/A	N/A	N/A	N/A	N/A	N/A	Not tested	N/A	N/A	N/A	N/A	N/A	N/A
MM0394	B. breve	Mother	161.1;Flavucin	186.2;Propionicin_SM1			Not tested	N/A	N/A	N/A	N/A	N/A	N/A	N/A	Not tested	N/A	N/A	N/A	N/A	N/A	N/A
MM0396	B. breve	Mother	161.1;Flavucin	186.2;Propionicin_SM1			Not tested	N/A	N/A	N/A	N/A	N/A	N/A	N/A	Not tested	N/A	N/A	N/A	N/A	N/A	N/A
MM0490	B. dentium	Mother	186.2;Propionicin_SM1				Tested	0	0	0	0	0	0	0	Tested	0	0	0	0	0	0
MM0499	B. longum	Mother	186.2;Propionicin_SM1				Tested	0	0	0	0	0	0	0	Tested	0	0	0	0	0	0
